# Supplementary material for: 3,4-Dihydroxiphenylacetic Acid-Based Universal Coating Technique for Magnetic Nanoparticles Stabilization for Biomedical Applications
Source: J Funct Biomater. 2023 Sep 6;14(9):461. doi: 10.3390/jfb14090461 (PMC10531619; doi:10.3390/jfb14090461)
Supplement: Supplementary file 1 [file jfb-14-00461-s001.zip]

Archive with 1 entries (1 files):
- jfb-2543055-supplementary.pdf
